# Supplementary material for: Multimorbidity Patterns among People with Type 2 Diabetes Mellitus: Findings from Lima, Peru
Source: Int J Environ Res Public Health. 2022 Jul 30;19(15):9333. doi: 10.3390/ijerph19159333 (PMC9367906; doi:10.3390/ijerph19159333)
Supplement: Supplementary file 1 [file ijerph-19-09333-s001.zip]

Archive with 1 entries (1 files):
- ijerph-1815535-supplementary.pdf
